# Supplementary material for: Reporting of Telehealth Implementation in Cystic Fibrosis: Scoping Review Using a Novel Theory-Based Evaluation Lens
Source: J Med Internet Res. 2026 May 22;28:e86194. doi: 10.2196/86194 (PMC13241801; doi:10.2196/86194)
Supplement: Multimedia Appendix 4 [file jmir_v28i1e86194_app4.xlsx]

## Sheet: Score_legend
	* consult original iCHECK & TIDiER Checklists
	Label	Score
	Partially Reported	1
	Did not report	0
	Reported Completely	2

## Sheet: Paper_descriptives
ID	Title	Authors	DOI	Journal	Year	Filename
1
2
3
4
5
6
7
8
9
10
11
12
13
14
15
16
17
18
19
20
21
22
23
24
25
26
27
28
29
30
31
32
33
34
35
36
37
38
39
40
41
42
43
44
45
46
47
48
49
50
51
52
53
54
55
56
57
58
59
60
61
62
63
64
65
66
67
68
69
70
71
72
73
74
75
76
77
78
79
80
81
82
83
84
85
86
87
88
89
90
91
92
93
94
95
96
97
98
99

## Sheet: iCHECK
ID	Title	Authors	Year	Filename	Title Elicit Response	Title Score	Abstract Elicit Response	Abstract Score	Context Elicit Response	Context Score	Problem Statement Elicit Response	Problem Statement Score	similar interventions Elicit Response	similar interventions Score	Aim and Objectives Elicit Response	Aim and Objectives Score	Blueprint Summary Elicit Response	Blueprint Summary Score	Technical Design Elicit Response	Technical Design Score	Target Elicit Response	Target Score	Data Elicit Response	Data Score	Interoperability Elicit Response	Interoperability Score	Participating entities Elicit Response	Participating entities Score	Budget Planning Elicit Response	Budget Planning Score	Sustainability Elicit Response	Sustainability Score	Coverage Elicit Response	Coverage Score	Outcomes Elicit Response	Outcomes Score	Lessons Learned Elicit Response	Lessons Learned Score	Unintended Consequences Elicit Response	Unintended Consequences Score	Conclusion Elicit Response	Conclusion Score	General Elicit Response	General Score
1
2
3
4
5
6
7
8
9
10
11
12
13
14
15
16
17
18
19
20
21
22
23
24
25
26
27
28
29
30
31
32
33
34
35
36
37
38
39
40
41
42
43
44
45
46
47
48
49
50
51
52
53
54
55
56
57
58
59
60
61
62
63
64
65
66
67
68
69
70
71
72
73
74
75
76
77
78
79
80
81
82
83
84
85
86
87
88
89
90
91
92
93
94
95
96
97
98
99

## Sheet: TIDiER
ID	Title	Authors	Year	Filename	Elicit Response BRIEF NAME	BRIEF NAME Score	Elicit Response WHY	WHY Score	WHAT 2 Elicit Response	WHAT 2 Score	WHAT 1 Elicit Response	WHAT 1 Score	WHO PROVIDED Elicit Response	WHO PROVIDED Score	HOW Elicit Response	HOW Score	WHERE Elicit Response	WHERE Score	WHEN and HOW MUCH Elicit Response	WHEN and HOW MUCH Score	TAILORING Elicit Response	TAILORING Score	MODIFICATIONS Elicit Response	MODIFICATIONS Score	HOW WELL1 Elicit Response	HOW WELL1 Score	HOW WELL2 Elicit Response	HOW WELL2 Score
1
2
3
4
5
6
7
8
9
10
11
12
13
14
15
16
17
18
19
20
21
22
23
24
25
26
27
28
29
30
31
32
33
34
35
36
37
38
39
40
41
42
43
44
45
46
47
48
49
50
51
52
53
54
55
56
57
58
59
60
61
62
63
64
65
66
67
68
69
70
71
72
73
74
75
76
77
78
79
80
81
82
83
84
85
86
87
88
89
90
91
92
93
94
95
96
97
98
99
